# Supplementary material for: Defining the Rhizobium leguminosarum Species Complex
Source: Genes (Basel). 2021 Jan 18;12(1):111. doi: 10.3390/genes12010111 (PMC7831135; doi:10.3390/genes12010111)
Supplement: Supplementary file 1 [file genes-12-00111-s001.zip]

Archive with 5 entries (4 files):
- Rlc_supplementary_tables.xlsx
- __MACOSX/
- __MACOSX/._Rlc_supplementary_tables.xlsx
- Rlc_supplementary_figures.pdf
- __MACOSX/._Rlc_supplementary_figures.pdf
